# Supplementary material for: Redox-Enhanced Photoelectrochemical Activity in PHV/CdS Hybrid Film
Source: Nanomaterials (Basel). 2023 Apr 28;13(9):1515. doi: 10.3390/nano13091515 (PMC10180271; doi:10.3390/nano13091515)
Supplement: Supplementary file 1 [file nanomaterials-13-01515-s001.zip]

Archive with 1 entries (1 files):
- nanomaterials-2357367-supplementary.pdf
